# Supplementary material for: Tumor Touch Imprints as Source for Whole Genome Analysis of Neuroblastoma Tumors
Source: PLoS One. 2016 Aug 25;11(8):e0161369. doi: 10.1371/journal.pone.0161369 (PMC4999140; doi:10.1371/journal.pone.0161369)
Supplement: S1 Table — (XLSX) [file pone.0161369.s001.xlsx]

## Sheet: Sheet1
Target	Kit	Manufacturer	Reference number
1p	Vysis LSI 1p36 / LSI 1q25 and LSI 19q13/19p13 Dual-Color Probe	Abbot Laboratories	04N60-020
MYCN	XT MYCN amp	MetaSystems	D-6031-100-OG
17q	XL Iso(17q)	MetaSystems	D-5048-100-OG
EWSR1	Vysis EWSR1 Break Apart FISH Probe Kit	Abbot Laboratories	03N59-020
FKHR	Vysis FOXO1 Break Apart FISH Probe Kit	Abbot Laboratories	03N60-020
