# Supplementary material for: Tumor Touch Imprints as Source for Whole Genome Analysis of Neuroblastoma Tumors
Source: PLoS One. 2016 Aug 25;11(8):e0161369. doi: 10.1371/journal.pone.0161369 (PMC4999140; doi:10.1371/journal.pone.0161369)
Supplement: S2 Table — This table lists segmental chromosomal aberrations typical for neuroblastomas (SCAs) and SCAs of so far unknown diagnostic relevance (atypical SCA), numerical chromosomal aberrations (NCAs), and aberrant copy numbers of single genes of selected chromosomes. Corresponding I-FISH results are included in the far right column. (XLSX) [file pone.0161369.s002.xlsx]

## Sheet: Sheet1
Sample	Patient	Gender	NB typical SCAs	number of NB typical SCAs	NB atypical SCAs	number of NB atypical SCAs	number of total SCAs	NCAs (gains)	number of NCAs (gains)	NCAs (losses)	number of NCAs (losses)	total number of NCAs	wc cnLOHs	total number of wc cnLOHs	hyper-rearr.	amplicons	aberrant single genes (SNP array)	I-FISH results
NB01	P04	male	+1q, 3p-, 4p-, 11q-, +17q, +17q, +17q	7	+7q, 9q-, 10q-, +13q	4	11	18	1	Y	1	2	none	0	none	no MNA	breakpoint in TERT	+17q
NB02	P05	female	1p-, 4p-, 11q-, +17q, +17q	5	+2q, 5q-, +7q, +10q, 17p-, 19p-, +22q, +Xp	8	13	18	1	none	0	1	3 (UPD), 10 (UPD), 19 (UPD/disomy mosaic)	3	none	hetMNA	MYCN	hetMNA, +17q
NB03	P06†	female	11q-, +17q	2	1q-, 3q-, 4q-, 14q-, 16q-	5	7	6, 7, 13, 18	4	none	0	4	9 (UPD), 10(UPD), 22 (UPD)	3	none	no MNA	partial ATRX nullisomy	no MNA, no 1p-
NB04	P07	female	+17pq	1	21q-	1	2	2, 4, 5, 7, 13	5	none	0	5	none	0	none	MNA	none	no 1p-, MNA, +17q
NB05	P08	male	1p-, 11q-, +17q	3	2q-, 12pq-, +14q, 15q-, +20q	5	8	none	0	none	0	0	none	0	none	MNA	none	1p-, MNA, +17q
NB06	P06†	female	+2p, 11q-, +17q	3	+5q, +6p, +6pq, +7p, +7q, +7q, +17pq, 19q-, +Xq	9	12	13, 18	2	none	0	2	9 (UPD), 10 (UPD)	2	none	no MNA	partial ATRX nullisomy	no 1p-, no MNA, +17q
NB07	P09	female	+1q, +1q, 3p-, 4p-, 4p-, 4p-, 11q-, +17q, +17q	9	4pq-, 6q-, +7q, 8p-, 9p-, 9q-, 9q-, 10q-, +11q, 16q-, 18q-, +20q, +21q, +Xp, Xq-	15	24	none	0	none	0	0	none	0	none	no MNA	none	I-FISH failed
NB08	P10	female	none	0	none	0	0	1, 2, 3, 4, 5, 6, 7, 9, 10, 12, 13, 15, 16, 17, 18, 19, 20, 21, 22	19	none	0	19	11 (UPD)	1	none	no MNA	none	n.e.
NB09	P11	female	none	0	17p-	1	1	1, 2, 3, 4, 5, 6, 7, 8, 9, 11, 12, 14, 15, 16, 18, 19, 20, 21, 22	19	X	1	20	10 (UPD), 13 (UPT)	2	none	no MNA	none	+17q
NB10	P12	female	none	0	none	0	0	none	0	none	0	0	none	0	none	no MNA	none	no 1p-, no +17q
NB11	P13	male	1p-, 3p-, 11q-, +17q	4	5pq-, +6p, 8p-, 9p-, 10p-, +12q, 15q-	7	11	7, 18	2	Y	1	3	5 (UPD), 17 (UPD)	2	none	no MNA	breakpoint close to TERT	+17q
NB12	P14	male	1p-, +2p, +17q, +17q, +17q	5	+12pq, +12q, 14q-, 20q-, 22q-	5	10	3, 4, 5, 6, 7, 8, 9, 10, 11, 13, 15, 16, 18, 19, 21	15	none	0	15	none	0	none	no MNA	none	1p-, no MNA, +17q
NB13	P15	male	+2p	1	8p-, 8q-, +12q	3	4	4, 6, 7, 10, 13, 17, 18, 21	8	none	0	8	1 (UPD), 14 (UPD)	2	none	no MNA	none	no MNA, no +17q
NB14	P16†	male	11q-, +17q	2	none	0	2	1, 2, 5, 6, 7, 8, 9, 12, 13, 15, 16, 18, 20, 22, Y	15	none	0	15	19 (UPD/disomy mosaic)	1	none	no MNA	none	no 1p-, no +1q, no MNA, no +2p, no 3p-, no 4p-, 11q-, +17q
NB15	P16†	male	+2p, 11q-, +17q	3	none	0	3	1, 5, 6, 7, 8, 9, 12, 13, 15, 16, 18, 20, 22, Y	14	none	0	14	19 (UPD/disomy mosaic)	1	none	no MNA	none	no +1q, no 1p-, no MNA, +2p, no 3p-, no 4p-, 11q-, +17q
NB16	P16†	male	11q-, +17q	2	none	0	2	1, 2, 5, 6, 7, 8, 9, 12, 13, 15, 16, 18, 20, 22, Y	15	none	0	15	3 (UPD), 10 (UPD/disomy mosaic), 19 (UPD/disomy mosaic)	3	none	no MNA	none	no 1p-, no +1q, no MNA, no +2p, no 3p-, no 4p-, 11q-, +17q,
NB17	P16†	male	11q-, +17q	2	none	0	2	1, 2, 5, 6, 7, 8, 9, 12, 13, 15, 16, 18, 20, 22, Y	15	none	0	15	19 (UPD/disomy mosaic)	1	none	no MNA	none	no 1p-, no +1q, no MNA, no +2p, no 3p-, no 4p-, 11q-, +17q
NB18	P17	female	none	0	+11p, 22q-	2	2	1, 2, 3, 4, 5, 6, 7, 8, 9, 10, 12, 13, 14, 15, 16, 17, 18, 19, 20, 21	20	none	0	20	none	0	11pq	no MNA	none	no 1p-, no MNA, no +17q
NB19	P18	male	1p-, 11q-, 11q-, 11q-, +17q	5	2q-, 7p-, +8q, +8q, +9q	5	10	4, 5, 6, 10, 13, 14, 15, 18, 19, 20, 21, 22, Y	13	none	0	13	none	0	cth 12	no MNA	none	no MNA
NB20	P19	female	+17q	1	none	0	1	1, 2, 5, 6, 7, 8, 9, 11, 12, 13, 14, 15, 16, 18, 19, 20, 21, 22, X	19	none	0	19	none	0	none	no MNA	none	no MNA
NB21	P20	female	3p-, 4p-, 11q-, +17q	4	none	0	4	7, 18	2	none	0	2	none	0	none	no MNA	none	no MNA, +17q
NB22	P21	male	+17q	1	22q-	1	2	none	0	none	0	0	none	0	none	no MNA	none	no MNA, +17q
NB23	P22	male	+17q	1	17p-	1	2	7, 12	2	Y	1	3	none	0	none	no MNA, 19q13.41, 19q13.42	none	no MNA
NB24	P23	male	none	0	none	0	0	1, 2, 3, 4, 5, 6, 7, 8, 9, 11, 12, 13, 15, 16, 17, 18, 19, 20, 21, 22, Y	21	none	0	21	none	0	none	no MNA	none	no MNA
NB25	P24	male	+2p	1	4q-	1	2	1, 6, 7, 8, 9, 10, 12, 13, 15, 17, 18, 20, 22	13	none	0	13	3 (UPD), 11 (UPD), 19 (UPD)	3	none	no MNA	none	no MNA
NB26	P25	female	none	0	17p-	1	1	20	1	10	1	2	none	0	none	no MNA	none	no MNA
NB27	P26†	male	none	0	none	0	0	1, 2, 3, 4, 5, 6, 7, 8, 9, 10, 11, 12, 13, 15, 17, 18, 20, 22	18	none	0	18	none	0	none	no MNA	none	n.e.
NB28	P26†	male	none	0	none	0	0	1, 2, 3, 4, 5, 6, 7, 8, 9, 10, 11, 12, 13, 15, 17, 18, 20, 22	18	none	0	18	none	0	none	no MNA	none	n.e.
NB29	P26†	male	none	0	none	0	0	1, 2, 3, 4, 5, 6, 7, 8, 9, 10, 11, 12, 13, 15, 17, 18, 20, 22	18	none	0	18	none	0	none	no MNA	none	n.e.
NB30	P27	male	+2p, +17q	2	6q-	1	3	1, 3, 4, 5, 7, 8, 9, 10, 12, 13, 15, 16, 18, 20, 21, 22	16	none	0	16	11 (UPD)	1	none	no MNA	none	no MNA
NB31	P28	male	1p-, 3p-, +17q	3	2p-, 5q-, 6p-	3	6	4, 7, 8, 9, 11, 12, 13, 14, 15, 16, 18, 19, 20, 21, 22	15	none	0	15	5 (UPD), 19 (UPD), 22 (UPD)	3	none	MNA	MYCN	MNA
NB32	P29	female	none	0	none	0	0	1, 2, 3, 5, 6, 7, 8, 9, 11, 12, 13, 15, 16, 18, 20, 22	16	X	1	17	none	0	none	no MNA	none	n.e.
NB33	P30	male	none	0	none	0	0	1, 2, 5, 6, 7, 8, 12, 15, 17, 18, 21, 22	12	none	0	12	none	0	none	no MNA	none	n.e.
NB34	P31	female	none	0	8p-, +12p, 20p-	3	3	1, 2, 3, 4, 5, 6, 7, 9, 10, 15, 16, 19	12	none	0	12	none	0	none	no MNA	none	no MNA
NB35	P32	male	3p-, 4p-, 11q-, +17q	4	2q-, 4q-, 8p-, +8q, 12q-, 14q-, +16q, +18q, +22q	9	13	none	0	none	0	0	none	0	none	no MNA	none	no MNA, no +2p
NB36	P33	male	+1q, 3p-, 4p-, 11q-, +17q	5	4q-, 8q-, +11p, +13q, +14q, 16q-, 19q-	7	12	none	0	none	0	0	none	0	none	no MNA	partial ATRX nullisomy	no MNA, no +2p
NB37	P34	male	+17q	1	+11q, 17p-, 18p-	3	4	1, 2, 3, 4, 5, 6, 7, 8, 9, 12, 13, 14, 15, 16, 19, 21	16	none	0	16	none	0	none	no MNA, 12q14.1	none	no MNA
NB38	P35	female	none	0	none	0	0	1, 2, 5, 6, 7, 8, 12, 17, 18, 20, 22	11	none	0	11	4 (UPD), 11 (UPD), 14 (UPD)	3	none	no MNA	none	no MNA
NB39	P36	male	+1q, 11q-, +17q	3	1q-, 2p-, +7q, 8p-, +11q, +12p, +14q, +15q, +16pq, 19q-, 21q-	11	14	none	0	none	0	0	none	0	none	no MNA	none	no MNA, no +2p, +17q
NB40	P37	male	none	0	2q-, +9q	2	2	1, 6, 7, 8, 12, 17, 18, 22	8	none	0	8	none	0	none	no MNA	none	no MNA
NB41	P38	female	+17q	1	none	0	1	1, 2, 5, 6, 7, 8, 10, 12, 13, 15, 16, 18, 21, 22	14	none	0	14	11 (UPD), 14 (UPD)	2	none	no MNA	none	no MNA, +17q
NB42	P39	male	none	0	none	0	0	1, 2, 3, 4, 5, 6, 7, 8, 11, 13, 14, 15, 16, 17, 18, 19, 20, 21	18	none	0	18	none	0	none	multiple amplicons at 2p incl. MNA, multiple amplicons at 12q	MYCN	MNA
NB43	P40	female	3p-, 11q-, +17q	3	+5q, +7q, 19p-	3	6	7, 11, 18	3	none	0	3	none	0	none	no MNA	TERT gain	no MNA
NB44	P41	female	+17q	1	22q-	1	2	none	0	none	0	0	none	0	none	no MNA	none	no MNA
NB, neuroblastoma; SCA, segmental chromosomal aberration; NCA, numerical chromosomal aberration; wc, whole chromosome; cnLOH, copy neutral loss of heterozygosity; (het)MNA, (heterogeneous) MYCN amplification; n.e., not evaluated at this timepoint; UPD, uniparental disomy; UPT, uniparental trisomy; cth, chromothripsis
† multiple tumor samples from the respective patient were processed
